# Supplementary material for: Hypoallergen Peanut Lines Identified Through Large-Scale Phenotyping of Global Diversity Panel: Providing Hope Toward Addressing One of the Major Global Food Safety Concerns
Source: Front Genet. 2019 Nov 27;10:1177. doi: 10.3389/fgene.2019.01177 (PMC6890724; doi:10.3389/fgene.2019.01177)
Supplement: Supplementary file 1 [file Table_1.xlsx]

## Sheet: Reference Set 
Supplementary Table 1: ICRISAT peanut Reference set showing global coverage across >51 countries
S.No.	Genotypes	Species	Sub Species	Botanical type	Agronomic type	Biological status	Geographical regions	Genome	Country
1	ICG 36	Arachis hypogaea	fastigiata	vulgaris	Spanish Bunch	Traditional cultivar/Landrace	SouthAsia (SA)	AABB	India
2	ICG 76	Arachis hypogaea	hypogaea	hypogaea	Virginia Runner	Traditional cultivar/Landrace	SouthAsia (SA)	AABB	India
3	ICG 81	Arachis hypogaea	fastigiata	vulgaris	Spanish Bunch	INA	Unknown	AABB	Unknown
4	ICG 111	Arachis hypogaea	hypogaea	hypogaea	Virginia Bunch	INA	Unknown	AABB	Unknown
5	ICG 115	Arachis hypogaea	fastigiata	fastigiata	Valencia Bunch	Traditional cultivar/Landrace	SouthAsia (SA)	AABB	India
6	ICG 118	Arachis hypogaea	fastigiata	vulgaris	Spanish Bunch	Advanced/Improved cultivar	SouthAsia (SA)	AABB	India
7	ICG 163	Arachis hypogaea	hypogaea	hypogaea	Virginia Runner	INA	Unknown	AABB	Unknown
8	ICG 188	Arachis hypogaea	hypogaea	hypogaea	Virginia Bunch	Breeding/Research material	SouthAsia (SA)	AABB	India
9	ICG 297	Arachis hypogaea	fastigiata	fastigiata	Valencia Bunch	Advanced/Improved cultivar	EastSouthernAfrica (ESA)	AABB	Mauritius
10	ICG 311	Arachis hypogaea	fastigiata	vulgaris	Spanish Bunch	Breeding/Research material	NorthAmerica (NA)	AABB	USA
11	ICG 332	Arachis hypogaea	fastigiata	fastigiata	Valencia Bunch	Traditional cultivar/Landrace	Brazil	AABB	Brazil
12	ICG 334	Arachis hypogaea	fastigiata	vulgaris	Spanish Bunch	Traditional cultivar/Landrace	SouthEastAsia (SEA)	AABB	China
13	ICG 397	Arachis hypogaea	fastigiata	fastigiata	Valencia Bunch	Breeding/Research material	NorthAmerica (NA)	AABB	USA
14	ICG 405	Arachis hypogaea	fastigiata	fastigiata	Valencia Bunch	Advanced/Improved cultivar	RemaningSouthAmerica (RSA)	AABB	Paraguay
15	ICG 434	Arachis hypogaea	fastigiata	vulgaris	Spanish Bunch	Traditional cultivar/Landrace	NorthAmerica (NA)	AABB	USA
16	ICG 442	Arachis hypogaea	fastigiata	vulgaris	Spanish Bunch	Breeding/Research material	NorthAmerica (NA)	AABB	USA
17	ICG 513	Arachis hypogaea	hypogaea	hypogaea	Virginia Bunch	INA	SouthAsia (SA)	AABB	India
18	ICG 532	Arachis hypogaea	hypogaea	hypogaea	Virginia Bunch	INA	Unknown	AABB	Unknown
19	ICG 721	Arachis hypogaea	hypogaea	hypogaea	Virginia Bunch	INA	NorthAmerica (NA)	AABB	USA
20	ICG 862	Arachis hypogaea	hypogaea	hypogaea	Virginia Runner	Breeding/Research material	SouthAsia (SA)	AABB	India
21	ICG 875	Arachis hypogaea	hypogaea	hypogaea	Virginia Runner	INA	SouthAsia (SA)	AABB	India
22	ICG 928	Arachis hypogaea	hypogaea	hypogaea	Virginia Runner	INA	Unknown	AABB	Unknown
23	ICG 1137	Arachis hypogaea	fastigiata	vulgaris	Spanish Bunch	Traditional cultivar/Landrace	SouthAsia (SA)	AABB	India
24	ICG 1142	Arachis hypogaea	fastigiata	fastigiata	Valencia Bunch	Breeding/Research material	WestCentralAfrica (WCA)	AABB	Benin
25	ICG 1274	Arachis hypogaea	fastigiata	fastigiata	Valencia Bunch	INA	SouthEastAsia (SEA)	AABB	Indonesia
26	ICG 1399	Arachis hypogaea	fastigiata	fastigiata	Valencia Bunch	Breeding/Research material	EastSouthernAfrica (ESA)	AABB	Malawi
27	ICG 1415	Arachis hypogaea	fastigiata	vulgaris	Spanish Bunch	Breeding/Research material	WestCentralAfrica (WCA)	AABB	Senegal
28	ICG 1487	Arachis hypogaea	fastigiata	vulgaris	Spanish Bunch	INA	Unknown	AABB	Unknown
29	ICG 1519	Arachis hypogaea	fastigiata	vulgaris	Spanish Bunch	Breeding/Research material	SouthAsia (SA)	AABB	India
30	ICG 1534	Arachis hypogaea	fastigiata	vulgaris	Spanish Bunch	INA	Unknown	AABB	Unknown
31	ICG 1569	Arachis hypogaea	fastigiata	vulgaris	Spanish Bunch	Breeding/Research material	SouthAsia (SA)	AABB	India
32	ICG 1668	Arachis hypogaea	hypogaea	hypogaea	Virginia Bunch	Breeding/Research material	NorthAmerica (NA)	AABB	USA
33	ICG 1699	Arachis hypogaea	fastigiata	vulgaris	Spanish Bunch	Traditional cultivar/Landrace	Brazil	AABB	Brazil
34	ICG 1703	Arachis hypogaea	fastigiata	peruviana	INA	Advanced/Improved cultivar	Peru	AABB	Peru
35	ICG 1711	Arachis hypogaea	fastigiata	vulgaris	Spanish Bunch	Traditional cultivar/Landrace	Bolivia	AABB	Bolivia
36	ICG 1823	Arachis hypogaea	fastigiata	vulgaris	Spanish Bunch	Breeding/Research material	Argentina	AABB	Argentina
37	ICG 1834	Arachis hypogaea	fastigiata	vulgaris	Spanish Bunch	Traditional cultivar/Landrace	EastSouthernAfrica (ESA)	AABB	Tanzania
38	ICG 1973	Arachis hypogaea	fastigiata	vulgaris	Spanish Bunch	Advanced/Improved cultivar	SouthAsia (SA)	AABB	India
39	ICG 2019	Arachis hypogaea	fastigiata	vulgaris	Spanish Bunch	Breeding/Research material	SouthAsia (SA)	AABB	India
40	ICG 2031	Arachis hypogaea	fastigiata	vulgaris	Spanish Bunch	Breeding/Research material	SouthAsia (SA)	AABB	India
41	ICG 2106	Arachis hypogaea	fastigiata	vulgaris	Spanish Bunch	Traditional cultivar/Landrace	SouthAsia (SA)	AABB	India
42	ICG 2286	Arachis hypogaea	hypogaea	hypogaea	Virginia Bunch	Breeding/Research material	NorthAmerica (NA)	AABB	USA
43	ICG 2381	Arachis hypogaea	hypogaea	hypogaea	Virginia Runner	Traditional cultivar/Landrace	Brazil	AABB	Brazil
44	ICG 2511	Arachis hypogaea	hypogaea	hypogaea	Virginia Runner	Breeding/Research material	SouthAsia (SA)	AABB	India
45	ICG 2772	Arachis hypogaea	hypogaea	hypogaea	Virginia Bunch	Breeding/Research material	WestCentralAfrica (WCA)	AABB	Nigeria
46	ICG 2773	Arachis hypogaea	hypogaea	hypogaea	Virginia Runner	Traditional cultivar/Landrace	EastSouthernAfrica (ESA)	AABB	Tanzania
47	ICG 2777	Arachis hypogaea	hypogaea	hypogaea	Virginia Runner	Breeding/Research material	SouthAsia (SA)	AABB	India
48	ICG 2857	Arachis hypogaea	hypogaea	hypogaea	Virginia Runner	Traditional cultivar/Landrace	Argentina	AABB	Argentina
49	ICG 2925	Arachis hypogaea	hypogaea	hypogaea	Virginia Runner	Breeding/Research material	SouthAsia (SA)	AABB	India
50	ICG 3027	Arachis hypogaea	hypogaea	hypogaea	Virginia Bunch	Breeding/Research material	SouthAsia (SA)	AABB	India
51	ICG 3053	Arachis hypogaea	hypogaea	hypogaea	Virginia Bunch	Breeding/Research material	SouthAsia (SA)	AABB	India
52	ICG 3102	Arachis hypogaea	fastigiata	vulgaris	Spanish Bunch	Breeding/Research material	SouthAsia (SA)	AABB	India
53	ICG 3140	Arachis hypogaea	INA	INA	INA	INA	Unknown	AABB	Unknown
54	ICG 3240	Arachis hypogaea	fastigiata	vulgaris	Spanish Bunch	Breeding/Research material	EastSouthernAfrica (ESA)	AABB	Uganda
55	ICG 3312	Arachis hypogaea	fastigiata	vulgaris	Spanish Bunch	Advanced/Improved cultivar	Argentina	AABB	Argentina
56	ICG 3343	Arachis hypogaea	fastigiata	vulgaris	Spanish Bunch	Traditional cultivar/Landrace	SouthAsia (SA)	AABB	India
57	ICG 3421	Arachis hypogaea	fastigiata	vulgaris	Spanish Bunch	Breeding/Research material	SouthAsia (SA)	AABB	India
58	ICG 3584	Arachis hypogaea	fastigiata	vulgaris	Spanish Bunch	Breeding/Research material	SouthAsia (SA)	AABB	India
59	ICG 3673	Arachis hypogaea	fastigiata	fastigiata	Valencia Bunch	Traditional cultivar/Landrace	SouthEastAsia (SEA)	AABB	Korea, Republic of
60	ICG 3681	Arachis hypogaea	fastigiata	fastigiata	Valencia Bunch	INA	NorthAmerica (NA)	AABB	USA
61	ICG 3746	Arachis hypogaea	fastigiata	vulgaris	Spanish Bunch	Breeding/Research material	Argentina	AABB	Argentina
62	ICG 3775	Arachis hypogaea	fastigiata	vulgaris	Spanish Bunch	Traditional cultivar/Landrace	Brazil	AABB	Brazil
63	ICG 3992	Arachis hypogaea	hypogaea	hypogaea	Virginia Runner	Traditional cultivar/Landrace	SouthAsia (SA)	AABB	India
64	ICG 4111	Arachis hypogaea	fastigiata	vulgaris	Spanish Bunch	INA	NorthAmerica (NA)	AABB	USA
65	ICG 4156	Arachis hypogaea	hypogaea	hypogaea	Virginia Runner	INA	Unknown	AABB	Unknown
66	ICG 4343	Arachis hypogaea	hypogaea	hypogaea	Virginia Runner	Breeding/Research material	SouthAsia (SA)	AABB	India
67	ICG 4389	Arachis hypogaea	hypogaea	hypogaea	Virginia Runner	Traditional cultivar/Landrace	SouthAsia (SA)	AABB	India
68	ICG 4412	Arachis hypogaea	hypogaea	hypogaea	Virginia Runner	Breeding/Research material	NorthAmerica (NA)	AABB	USA
69	ICG 4527	Arachis hypogaea	hypogaea	hypogaea	Virginia Bunch	Traditional cultivar/Landrace	EastSouthernAfrica (ESA)	AABB	Uganda
70	ICG 4538	Arachis hypogaea	hypogaea	hypogaea	Virginia Bunch	Breeding/Research material	SouthAsia (SA)	AABB	India
71	ICG 4543	Arachis hypogaea	fastigiata	vulgaris	Spanish Bunch	INA	Unknown	AABB	Unknown
72	ICG 4598	Arachis hypogaea	hypogaea	hypogaea	Virginia Bunch	Traditional cultivar/Landrace	SouthAsia (SA)	AABB	India
73	ICG 4670	Arachis hypogaea	fastigiata	fastigiata	Valencia Bunch	Breeding/Research material	EastSouthernAfrica (ESA)	AABB	Sudan
74	ICG 4684	Arachis hypogaea	fastigiata	vulgaris	Spanish Bunch	Breeding/Research material	NorthAmerica (NA)	AABB	USA
75	ICG 4729	Arachis hypogaea	fastigiata	vulgaris	Spanish Bunch	Traditional cultivar/Landrace	SouthEastAsia (SEA)	AABB	China
76	ICG 4750	Arachis hypogaea	fastigiata	vulgaris	Spanish Bunch	Traditional cultivar/Landrace	RemaningSouthAmerica (RSA)	AABB	Paraguay
77	ICG 4764	Arachis hypogaea	INA	INA	INA	Traditional cultivar/Landrace	Brazil	AABB	Brazil
78	ICG 4798	Arachis hypogaea	hypogaea	hypogaea	INA	Traditional cultivar/Landrace	SouthAsia (SA)	AABB	India
79	ICG 4906	Arachis hypogaea	hypogaea	hypogaea	Virginia bunch	Traditional cultivar/Landrace	SouthAsia (SA)	AABB	Sri Lanka
80	ICG 4911	Arachis hypogaea	fastigiata	vulgaris	INA	INA	EastSouthernAfrica (ESA)	AABB	Malawi
81	ICG 4955	Arachis hypogaea	fastigiata	vulgaris	Spanish Bunch	Breeding/Research material	SouthAsia (SA)	AABB	India
82	ICG 5195	Arachis hypogaea	fastigiata	vulgaris	Spanish Bunch	Breeding/Research material	EastSouthernAfrica (ESA)	AABB	Sudan
83	ICG 5221	Arachis hypogaea	fastigiata	fastigiata	Valencia Bunch	Traditional cultivar/Landrace	Argentina	AABB	Argentina
84	ICG 5236	Arachis hypogaea	fastigiata	vulgaris	Spanish Bunch	Breeding/Research material	RemaningSouthAmerica (RSA)	AABB	Chile
85	ICG 5286	Arachis hypogaea	hypogaea	hypogaea	Virginia Bunch	Advanced/Improved cultivar	EastSouthernAfrica (ESA)	AABB	Zambia
86	ICG 5327	Arachis hypogaea	hypogaea	hypogaea	Virginia Bunch	Breeding/Research material	NorthAmerica (NA)	AABB	USA
87	ICG 5475	Arachis hypogaea	fastigiata	fastigiata	Valencia Bunch	INA	EastSouthernAfrica (ESA)	AABB	Kenya
88	ICG 5494	Arachis hypogaea	fastigiata	vulgaris	Valencia Bunch	INA	SouthEastAsia (SEA)	AABB	Malaysia
89	ICG 5609	Arachis hypogaea	fastigiata	fastigiata	Valencia Bunch	Traditional cultivar/Landrace	SouthAsia (SA)	AABB	Sri Lanka
90	ICG 5662	Arachis hypogaea	hypogaea	hypogaea	Virginia Bunch	INA	SouthEastAsia (SEA)	AABB	China
91	ICG 5663	Arachis hypogaea	hypogaea	hypogaea	Virginia Bunch	INA	SouthEastAsia (SEA)	AABB	China
92	ICG 5745	Arachis hypogaea	hypogaea	hypogaea	Virginia Bunch	Breeding/Research material	RemaningSouthAmerica (RSA)	AABB	Puerto Rico
93	ICG 5779	Arachis hypogaea	fastigiata	vulgaris	Spanish Bunch	Traditional cultivar/Landrace	SouthAsia (SA)	AABB	India
94	ICG 5827	Arachis hypogaea	hypogaea	hypogaea	Virginia Runner	Breeding/Research material	NorthAmerica (NA)	AABB	USA
95	ICG 5891	Arachis hypogaea	hypogaea	hypogaea	Virginia Bunch	Traditional cultivar/Landrace	SouthAsia (SA)	AABB	India
96	ICG 6022	Arachis hypogaea	fastigiata	fastigiata	Valencia Bunch	Advanced/Improved cultivar	EastSouthernAfrica (ESA)	AABB	Sudan
97	ICG 6057	Arachis hypogaea	hypogaea	hypogaea	Virginia Bunch	Breeding/Research material	NorthAmerica (NA)	AABB	USA
98	ICG 6201	Arachis hypogaea	fastigiata	fastigiata	Valencia Bunch	Traditional cultivar/Landrace	RemaningSouthAmerica (RSA)	AABB	Cuba
99	ICG 6263	Arachis hypogaea	fastigiata	vulgaris	Spanish Bunch	Traditional cultivar/Landrace	EastSouthernAfrica (ESA)	AABB	Zambia
100	ICG 6375	Arachis hypogaea	fastigiata	vulgaris	Spanish Bunch	Traditional cultivar/Landrace	Unknown	AABB	Unknown
101	ICG 6394	Arachis hypogaea	hypogaea	hypogaea	Virginia Bunch	Traditional cultivar/Landrace	Unknown	AABB	Unknown
102	ICG 6402	Arachis hypogaea	hypogaea	hypogaea	Virginia Bunch	Traditional cultivar/Landrace	Unknown	AABB	Unknown
103	ICG 6407	Arachis hypogaea	fastigiata	vulgaris	Spanish Bunch	Breeding/Research material	EastSouthernAfrica (ESA)	AABB	Zimbabwe
104	ICG 6643	Arachis hypogaea	fastigiata	fastigiata	Valencia Bunch	Traditional cultivar/Landrace	Unknown	AABB	Unknown
105	ICG 6646	Arachis hypogaea	fastigiata	fastigiata	Valencia Bunch	Traditional cultivar/Landrace	Unknown	AABB	Unknown
106	ICG 6654	Arachis hypogaea	fastigiata	vulgaris	Spanish Bunch	Traditional cultivar/Landrace	Unknown	AABB	Unknown
107	ICG 6667	Arachis hypogaea	hypogaea	hypogaea	Virginia Bunch	Breeding/Research material	NorthAmerica (NA)	AABB	USA
108	ICG 6703	Arachis hypogaea	hypogaea	hypogaea	Virginia Bunch	Traditional cultivar/Landrace	RemaningSouthAmerica (RSA)	AABB	Paraguay
109	ICG 6766	Arachis hypogaea	hypogaea	hypogaea	Virginia Bunch	Breeding/Research material	NorthAmerica (NA)	AABB	USA
110	ICG 6813	Arachis hypogaea	hypogaea	hypogaea	Virginia Runner	Advanced/Improved cultivar	WestCentralAfrica (WCA)	AABB	Senegal
111	ICG 6888	Arachis hypogaea	fastigiata	fastigiata	Valencia Bunch	Breeding/Research material	Brazil	AABB	Brazil
112	ICG 7153	Arachis hypogaea	hypogaea	hypogaea	Virginia Runner	Traditional cultivar/Landrace	SouthAsia (SA)	AABB	India
113	ICG 7181	Arachis hypogaea	fastigiata	fastigiata	Valencia Bunch	INA	SouthAsia (SA)	AABB	India
114	ICG 7190	Arachis hypogaea	fastigiata	vulgaris	Spanish Bunch	Advanced/Improved cultivar	Brazil	AABB	Brazil
115	ICG 7243	Arachis hypogaea	hypogaea	hypogaea	Virginia Runner	Breeding/Research material	NorthAmerica (NA)	AABB	USA
116	ICG 7867	Arachis hypogaea	hypogaea	hypogaea	INA	Breeding/Research material	SouthAsia (SA)	AABB	India
117	ICG 7883	Arachis hypogaea	hypogaea	hypogaea	Virginia Bunch	Breeding/Research material	WestCentralAfrica (WCA)	AABB	Israel
118	ICG 7897	Arachis hypogaea	fastigiata	fastigiata	Valencia Bunch	Advanced/Improved cultivar	RemaningSouthAmerica (RSA)	AABB	Venezuela
119	ICG 7906	Arachis hypogaea	fastigiata	vulgaris	Spanish Bunch	Breeding/Research material	EastSouthernAfrica (ESA)	AABB	Zimbabwe
120	ICG 7963	Arachis hypogaea	hypogaea	hypogaea	Virginia Bunch	Breeding/Research material	NorthAmerica (NA)	AABB	USA
121	ICG 7969	Arachis hypogaea	fastigiata	vulgaris	Spanish Bunch	Breeding/Research material	EastSouthernAfrica (ESA)	AABB	Zimbabwe
122	ICG 8083	Arachis hypogaea	fastigiata	vulgaris	Spanish Bunch	Advanced/Improved cultivar	SouthEastAsia (SEA)	AABB	Russian Federation
123	ICG 8106	Arachis hypogaea	fastigiata	fastigiata	Valencia Bunch	Traditional cultivar/Landrace	Peru	AABB	Peru
124	ICG 8285	Arachis hypogaea	hypogaea	hypogaea	Virginia Bunch	Breeding/Research material	NorthAmerica (NA)	AABB	USA
125	ICG 8490	Arachis hypogaea	hypogaea	hypogaea	Virginia Runner	Traditional cultivar/Landrace	EastSouthernAfrica (ESA)	AABB	Somalia
126	ICG 8517	Arachis hypogaea	fastigiata	fastigiata	Valencia Bunch	Traditional cultivar/Landrace	Bolivia	AABB	Bolivia
127	ICG 8567	Arachis hypogaea	fastigiata	vulgaris	Spanish Bunch	Advanced/Improved cultivar	RemaningSouthAmerica (RSA)	AABB	Uruguay
128	ICG 8751	Arachis hypogaea	fastigiata	peruviana	INA	Advanced/Improved cultivar	Peru	AABB	Peru
129	ICG 8760	Arachis hypogaea	hypogaea	hypogaea	Virginia Runner	Traditional cultivar/Landrace	EastSouthernAfrica (ESA)	AABB	Zambia
130	ICG 9037	Arachis hypogaea	hypogaea	hypogaea	Virginia Runner	Traditional cultivar/Landrace	WestCentralAfrica (WCA)	AABB	Cote d'lvoire
131	ICG 9249	Arachis hypogaea	fastigiata	vulgaris	Spanish Bunch	Traditional cultivar/Landrace	EastSouthernAfrica (ESA)	AABB	Mauritius
132	ICG 9315	Arachis hypogaea	fastigiata	fastigiata	Valencia Bunch	Breeding/Research material	NorthAmerica (NA)	AABB	USA
133	ICG 9362	Arachis hypogaea	hypogaea	hypogaea	Virginia Bunch	Traditional cultivar/Landrace	SouthEastAsia (SEA)	AABB	Taiwan, Province of China
134	ICG 9418	Arachis hypogaea	fastigiata	vulgaris	Spanish Bunch	Traditional cultivar/Landrace	RemaningSouthAmerica (RSA)	AABB	Martinique
135	ICG 9449	Arachis hypogaea	INA	INA	INA	Breeding/Research material	WestCentralAfrica (WCA)	AABB	Burkina Faso
136	ICG 9507	Arachis hypogaea	fastigiata	vulgaris	Spanish Bunch	Traditional cultivar/Landrace	SouthEastAsia (SEA)	AABB	Philippines
137	ICG 9666	Arachis hypogaea	hypogaea	hypogaea	Virginia Bunch	Traditional cultivar/Landrace	SouthAsia (SA)	AABB	India
138	ICG 9777	Arachis hypogaea	hypogaea	hypogaea	Virginia Bunch	Traditional cultivar/Landrace	EastSouthernAfrica (ESA)	AABB	Mozambique
139	ICG 9809	Arachis hypogaea	fastigiata	vulgaris	Spanish Bunch	Traditional cultivar/Landrace	EastSouthernAfrica (ESA)	AABB	Mozambique
140	ICG 9842	Arachis hypogaea	hypogaea	hypogaea	Virginia Bunch	Traditional cultivar/Landrace	EastSouthernAfrica (ESA)	AABB	Tanzania
141	ICG 9961	Arachis hypogaea	hypogaea	hypogaea	Virginia Bunch	Breeding/Research material	Unknown	AABB	Unknown
142	ICG 9987	Arachis hypogaea	fastigiata	fastigiata	Valencia Bunch	Traditional cultivar/Landrace	Bolivia	AABB	Bolivia
143	ICG 10010	Arachis hypogaea	INA	INA	INA	Traditional cultivar/Landrace	Peru	AABB	Peru
144	ICG 10036	Arachis hypogaea	fastigiata	peruviana	INA	Traditional cultivar/Landrace	Peru	AABB	Peru
145	ICG 10053	Arachis hypogaea	INA	INA	INA	Traditional cultivar/Landrace	Peru	AABB	Peru
146	ICG 10092	Arachis hypogaea	fastigiata	fastigiata	Valencia Bunch	Traditional cultivar/Landrace	EastSouthernAfrica (ESA)	AABB	Zimbabwe
147	ICG 10185	Arachis hypogaea	hypogaea	hypogaea	Virginia Bunch	Traditional cultivar/Landrace	NorthAmerica (NA)	AABB	USA
148	ICG 10384	Arachis hypogaea	fastigiata	vulgaris	Spanish Bunch	Traditional cultivar/Landrace	WestCentralAfrica (WCA)	AABB	Nigeria
149	ICG 10474	Arachis hypogaea	fastigiata	fastigiata	Valencia Bunch	Advanced/Improved cultivar	RemaningSouthAmerica (RSA)	AABB	Cuba
150	ICG 10479	Arachis hypogaea	hypogaea	hypogaea	Virginia Runner	Advanced/Improved cultivar	RemaningSouthAmerica (RSA)	AABB	Uruguay
151	ICG 10554	Arachis hypogaea	fastigiata	fastigiata	Valencia Bunch	Breeding/Research material	Argentina	AABB	Argentina
152	ICG 10566	Arachis hypogaea	fastigiata	fastigiata	Valencia Bunch	Traditional cultivar/Landrace	RemaningSouthAmerica (RSA)	AABB	Congo
153	ICG 10701	Arachis hypogaea	fastigiata	fastigiata	Valencia Bunch	Traditional cultivar/Landrace	SouthEastAsia (SEA)	AABB	China
154	ICG 10890	Arachis hypogaea	fastigiata	fastigiata	Valencia Bunch	Traditional cultivar/Landrace	SouthEastAsia (SEA)	AABB	Peru
155	ICG 10920	Arachis hypogaea	fastigiata	peruviana	INA	Traditional cultivar/Landrace	Peru	AABB	Peru
156	ICG 10950	Arachis hypogaea	INA	INA	INA	Traditional cultivar/Landrace	Peru	AABB	Peru
157	ICG 11088	Arachis hypogaea	fastigiata	peruviana	INA	Traditional cultivar/Landrace	Peru	AABB	Peru
158	ICG 11109	Arachis hypogaea	hypogaea	hypogaea	Virginia Runner	Advanced/Improved cultivar	SouthEastAsia (SEA)	AABB	Taiwan, Province of China
159	ICG 11144	Arachis hypogaea	fastigiata	fastigiata	Valencia Bunch	Breeding/Research material	Argentina	AABB	Argentina
160	ICG 11219	Arachis hypogaea	hypogaea	hypogaea	Virginia Runner	Traditional cultivar/Landrace	NorthAmerica (NA)	AABB	Mexico
161	ICG 11249	Arachis hypogaea	fastigiata	vulgaris	Spanish Bunch	Traditional cultivar/Landrace	EastSouthernAfrica (ESA)	AABB	Tanzania
162	ICG 11322	Arachis hypogaea	hypogaea	hypogaea	Virginia Bunch	Breeding/Research material	SouthAsia (SA)	AABB	India
163	ICG 11386	Arachis hypogaea	fastigiata	hypogaea	Virginia Bunch	Breeding/Research material	SouthAsia (SA)	AABB	India
164	ICG 11426	Arachis hypogaea	hypogaea	hypogaea	Virginia Bunch	Breeding/Research material	SouthAsia (SA)	AABB	India
165	ICG 11457	Arachis hypogaea	hypogaea	hypogaea	Virginia Runner	Traditional cultivar/Landrace	SouthAsia (SA)	AABB	India
166	ICG 11515	Arachis hypogaea	fastigiata	vulgaris	Spanish Bunch	Traditional cultivar/Landrace	SouthEastAsia (SEA)	AABB	China
167	ICG 11542	Arachis hypogaea	fastigiata	vulgaris	Spanish Bunch	Traditional cultivar/Landrace	EastSouthernAfrica (ESA)	AABB	Tanzania
168	ICG 11651	Arachis hypogaea	fastigiata	vulgaris	Spanish Bunch	Traditional cultivar/Landrace	SouthEastAsia (SEA)	AABB	China
169	ICG 11687	Arachis hypogaea	fastigiata	vulgaris	Spanish Bunch	Traditional cultivar/Landrace	SouthAsia (SA)	AABB	India
170	ICG 11855	Arachis hypogaea	hypogaea	hypogaea	Virginia Bunch	Breeding/Research material	SouthEastAsia (SEA)	AABB	Korea, Republic of
171	ICG 11862	Arachis hypogaea	hypogaea	hypogaea	Virginia Bunch	Traditional cultivar/Landrace	SouthEastAsia (SEA)	AABB	Korea, Republic of
172	ICG 12189	Arachis hypogaea	fastigiata	vulgaris	Spanish Bunch	INA	WestCentralAfrica (WCA)	AABB	Israel
173	ICG 12235	Arachis hypogaea	hypogaea	hypogaea	Virginia Bunch	Traditional cultivar/Landrace	Bolivia	AABB	Bolivia
174	ICG 12276	Arachis hypogaea	hypogaea	hypogaea	Virginia Bunch	Traditional cultivar/Landrace	Bolivia	AABB	Bolivia
175	ICG 12370	Arachis hypogaea	hypogaea	hypogaea	Virginia Runner	Traditional cultivar/Landrace	SouthAsia (SA)	AABB	India
176	ICG 12509	Arachis hypogaea	INA	INA	INA	Traditional cultivar/Landrace	Bolivia	AABB	Bolivia
177	ICG 12625	Arachis hypogaea	fastigiata	aequatoriana	INA	Traditional cultivar/Landrace	RemaningSouthAmerica (RSA)	AABB	Ecuador
178	ICG 12665	Arachis hypogaea	fastigiata	fastigiata	Valencia Bunch	Traditional cultivar/Landrace	Peru	AABB	Peru
179	ICG 12672	Arachis hypogaea	hypogaea	hypogaea	Virginia Bunch	Traditional cultivar/Landrace	Bolivia	AABB	Bolivia
180	ICG 12682	Arachis hypogaea	fastigiata	vulgaris	Spanish Bunch	Traditional cultivar/Landrace	SouthAsia (SA)	AABB	India
181	ICG 12697	Arachis hypogaea	fastigiata	vulgaris	Spanish Bunch	Traditional cultivar/Landrace	SouthAsia (SA)	AABB	India
182	ICG 12879	Arachis hypogaea	fastigiata	vulgaris	Spanish Bunch	Traditional cultivar/Landrace	SouthEastAsia (SEA)	AABB	Myanmar
183	ICG 12921	Arachis hypogaea	fastigiata	vulgaris	Spanish Bunch	Traditional cultivar/Landrace	EastSouthernAfrica (ESA)	AABB	Zimbabwe
184	ICG 12988	Arachis hypogaea	fastigiata	vulgaris	Spanish Bunch	INA	SouthAsia (SA)	AABB	India
185	ICG 12991	Arachis hypogaea	INA	INA	INA	Traditional cultivar/Landrace	SouthAsia (SA)	AABB	India
186	ICG 13099	Arachis hypogaea	hypogaea	hypogaea	Virginia Runner	Traditional cultivar/Landrace	Unknown	AABB	Unknown
187	ICG 13491	Arachis hypogaea	fastigiata	vulgaris	Spanish Bunch	Traditional cultivar/Landrace	WestCentralAfrica (WCA)	AABB	Central African Republic
188	ICG 13603	Arachis hypogaea	fastigiata	vulgaris	Spanish Bunch	Traditional cultivar/Landrace	SouthEastAsia (SEA)	AABB	Indonesia
189	ICG 13723	Arachis hypogaea	hypogaea	hypogaea	Virginia Runner	INA	WestCentralAfrica (WCA)	AABB	Niger
190	ICG 13787	Arachis hypogaea	hypogaea	hypogaea	Virginia Bunch	INA	WestCentralAfrica (WCA)	AABB	Niger
191	ICG 13856	Arachis hypogaea	fastigiata	fastigiata	Valencia Bunch	Traditional cultivar/Landrace	EastSouthernAfrica (ESA)	AABB	Uganda
192	ICG 13858	Arachis hypogaea	fastigiata	fastigiata	Valencia Bunch	Traditional cultivar/Landrace	EastSouthernAfrica (ESA)	AABB	Uganda
193	ICG 13895	Arachis hypogaea	hypogaea	hypogaea	INA	Traditional cultivar/Landrace	SouthAsia (SA)	AABB	India
194	ICG 13943 (ICGV 86590)	Arachis hypogaea	fastigiata	fastigiata	Valencia Bunch	Advanced/Improved cultivar	SouthAsia (SA)	AABB	India
195	ICG 13982	Arachis hypogaea	hypogaea	hypogaea	Virginia Bunch	Breeding/Research material	NorthAmerica (NA)	AABB	USA
196	ICG 14106	Arachis hypogaea	fastigiata	fastigiata	Valencia Bunch	Traditional cultivar/Landrace	RemaningSouthAmerica (RSA)	AABB	Zaire
197	ICG 14118	Arachis hypogaea	fastigiata	vulgaris	Spanish Bunch	INA	RemaningSouthAmerica (RSA)	AABB	Zaire
198	ICG 14127	Arachis hypogaea	fastigiata	fastigiata	Valencia Bunch	Traditional cultivar/Landrace	RemaningSouthAmerica (RSA)	AABB	Zaire
199	ICG 14177 (ICGL 3)	Arachis hypogaea	hypogaea	hypogaea	Virginia Bunch	Breeding/Research material	SouthAsia (SA)	AABB	India
200	ICG 14179 (ICGL 5)	Arachis hypogaea	fastigiata	fastigiata	Valencia Bunch	Breeding/Research material	SouthAsia (SA)	AABB	India
201	ICG 14466	Arachis hypogaea	hypogaea	hypogaea	Virginia Bunch	Traditional cultivar/Landrace	WestCentralAfrica (WCA)	AABB	Nigeria
202	ICG 14475	Arachis hypogaea	hypogaea	fastigiata	Valencia Bunch	INA	EastSouthernAfrica (ESA)	AABB	Nigeria
203	ICG 14482	Arachis hypogaea	hypogaea	hypogaea	Virginia Bunch	Traditional cultivar/Landrace	WestCentralAfrica (WCA)	AABB	Nigeria
204	ICG 14523	Arachis hypogaea	hypogaea	hypogaea	Virginia Bunch	INA	Unknown	AABB	Unknown
205	ICG 14630	Arachis hypogaea	fastigiata	fastigiata	Valencia Bunch	Traditional cultivar/Landrace	Brazil	AABB	Brazil
206	ICG 14705	Arachis hypogaea	hypogaea	hypogaea	Virginia Bunch	INA	WestCentralAfrica (WCA)	AABB	Cameroon
207	ICG 14710	Arachis hypogaea	hypogaea	fastigiata	INA	Traditional cultivar/Landrace	WestCentralAfrica (WCA)	AABB	Cameroon
208	ICG 14834	Arachis hypogaea	hypogaea	hypogaea	INA	Traditional cultivar/Landrace	SouthAsia(SA)	AABB	Pakistan
209	ICG 14985	Arachis hypogaea	fastigiata	vulgaris	Spanish Bunch	Advanced/Improved cultivar	SouthEastAsia (SEA)	AABB	Unknown
210	ICG 15042	Arachis hypogaea	fastigiata	fastigiata	Valencia Bunch	Traditional cultivar/Landrace	Unknown	AABB	Unknown
211	ICG 15190	Arachis hypogaea	hypogaea	hypogaea	Virginia Bunch	Traditional cultivar/Landrace	RemaningSouthAmerica (RSA)	AABB	Costa Rica
212	ICG 15232	Arachis hypogaea	INA	INA	INA	Advanced/Improved cultivar	SouthEastAsia (SEA)	AABB	China
213	ICG 15233	Arachis hypogaea	fastigiata	fastigiata	Valencia Bunch	Breeding/Research material	SouthAsia (SA)	AABB	India
214	ICG 15234	Arachis hypogaea	fastigiata	vulgaris	Spanish Bunch	Breeding/Research material	SouthAsia (SA)	AABB	India
215	ICG 15236	Arachis hypogaea	fastigiata	vulgaris	Spanish Bunch	Breeding/Research material	SouthAsia (SA)	AABB	India
216	ICG 15287	Arachis hypogaea	fastigiata	vulgaris	Spanish Bunch	INA	Brazil	AABB	Brazil
217	ICG 15309	Arachis hypogaea	fastigiata	fastigiata	Valencia Bunch	Traditional cultivar/Landrace	Brazil	AABB	Brazil
218	ICG 15379 (ICGV 86325)	Arachis hypogaea	hypogaea	INA	INA	Advanced/Improved cultivar	SouthAsia (SA)	AABB	India
219	ICG 15380 (ICGV 88145)	Arachis hypogaea	fastigiata	fastigiata	Valencia Bunch	Advanced/Improved cultivar	SouthAsia (SA)	AABB	India
220	ICG 15384 (ICGV 87354)	Arachis hypogaea	fastigiata	fastigiata	Valencia Bunch	Advanced/Improved cultivar	SouthAsia (SA)	AABB	India
221	ICG 15385 (ICGV 94361)	Arachis hypogaea	fastigiata	vulgaris	Spanish Bunch	Advanced/Improved cultivar	SouthAsia (SA)	AABB	India
222	ICG 15386 (ICGV 86326)	Arachis hypogaea	INA	INA	INA	Advanced/Improved cultivar	SouthAsia (SA)	AABB	India
223	ICG 15387 (ICGV 91278)	Arachis hypogaea	fastigiata	fastigiata	Valencia Bunch	Advanced/Improved cultivar	SouthAsia (SA)	AABB	India
224	ICG 15395 (ICGV 87378)	Arachis hypogaea	fastigiata	fastigiata	Valencia Bunch	Advanced/Improved cultivar	SouthAsia (SA)	AABB	India
225	ICG 15396 (ICGV 87921)	Arachis hypogaea	fastigiata	fastigiata	Valencia Bunch	Advanced/Improved cultivar	SouthAsia (SA)	AABB	India
226	ICG 15397 (ICGV 92206)	Arachis hypogaea	fastigiata	fastigiata	Valencia Bunch	Advanced/Improved cultivar	SouthAsia (SA)	AABB	India
227	ICG 15398 ICGV 92234)	Arachis hypogaea	fastigiata	fastigiata	Valencia Bunch	Advanced/Improved cultivar	SouthAsia (SA)	AABB	India
228	ICG 15401 (ICGV 86011)	Arachis hypogaea	INA	INA	INA	Advanced/Improved cultivar	SouthAsia (SA)	AABB	India
229	ICG 15403 (ICGV 93470)	Arachis hypogaea	fastigiata	fastigiata	Valencia Bunch	Advanced/Improved cultivar	SouthAsia (SA)	AABB	India
230	ICG 15405	Arachis hypogaea	hypogaea	hirsuta	INA	Traditional cultivar/Landrace	Peru	AABB	Peru
231	ICG 15415	Arachis hypogaea	INA	INA	INA	Traditional cultivar/Landrace	SouthEastAsia (SEA)	AABB	Indonesia
232	ICG 15419	Arachis hypogaea	hypogaea	hirsuta	INA	Traditional cultivar/Landrace	RemaningSouthAmerica (RSA)	AABB	Ecuador
233	CGMG 84 1	Arachis hypogaea	hypogaea	hypogaea	INA	Advanced/Improved cultivar	SouthAsia (SA)	AABB	India
234	ICGV 1232	Arachis hypogaea	fastigiata	fastigiata	Valencia Bunch	Advanced/Improved cultivar	SouthAsia (SA)	AABB	India
235	ICGV 1276	Arachis hypogaea	fastigiata	fastigiata	Valencia Bunch	Advanced/Improved cultivar	SouthAsia (SA)	AABB	India
236	ICGV 1328	Arachis hypogaea	fastigiata	fastigiata	Valencia Bunch	Advanced/Improved cultivar	SouthAsia (SA)	AABB	India
237	ICGV 2022	Arachis hypogaea	fastigiata	fastigiata	Valencia Bunch	INA	SouthAsia (SA)	AABB	India
238	ICGV 2038	Arachis hypogaea	fastigiata	fastigiata	Valencia Bunch	Advanced/Improved cultivar	SouthAsia (SA)	AABB	India
239	ICGV 2148	Arachis hypogaea	fastigiata	fastigiata	Valencia Bunch	Advanced/Improved cultivar	SouthAsia (SA)	AABB	India
240	ICGV 2189	Arachis hypogaea	fastigiata	fastigiata	Valencia Bunch	Breeding/Research material	SouthAsia (SA)	AABB	India
241	ICGV 2194	Arachis hypogaea	fastigiata	fastigiata	Valencia Bunch	Advanced/Improved cultivar	SouthAsia (SA)	AABB	India
242	ICGV 2266	Arachis hypogaea	fastigiata	INA	INA	Advanced/Improved cultivar	SouthAsia (SA)	AABB	India
243	ICGV 2271	Arachis hypogaea	INA	INA	INA	Advanced/Improved cultivar	SouthAsia (SA)	AABB	India
244	ICGV 2286	Arachis hypogaea	fastigiata	fastigiata	Valencia Bunch	INA	SouthAsia (SA)	AABB	India
245	ICGV 2290	Arachis hypogaea	hypogaea	hypogaea	INA	Advanced/Improved cultivar	SouthAsia (SA)	AABB	India
246	ICGV 2446	Arachis hypogaea	INA	INA	INA	Advanced/Improved cultivar	SouthAsia (SA)	AABB	India
247	ICGV 87160	Arachis hypogaea	fastigiata	fastigiata	Valencia Bunch	INA	SouthAsia (SA)	AABB	India
248	ICGV 91116	Arachis hypogaea	fastigiata	fastigiata	Valencia Bunch	INA	SouthAsia (SA)	AABB	India
249	ICGV 94169	Arachis hypogaea	fastigiata	fastigiata	Valencia Bunch	Advanced/Improved cultivar	SouthAsia (SA)	AABB	India
250	ICGV 95377	Arachis hypogaea	fastigiata	fastigiata	Valencia Bunch	Advanced/Improved cultivar	SouthAsia (SA)	AABB	India
251	ICGV 96466	Arachis hypogaea	INA	INA	INA	Advanced/Improved cultivar	SouthAsia (SA)	AABB	India
252	ICGV 96468	Arachis hypogaea	fastigiata	fastigiata	Valencia Bunch	Advanced/Improved cultivar	SouthAsia (SA)	AABB	India
253	ICGV 97182	Arachis hypogaea	fastigiata	fastigiata	Valencia Bunch	Advanced/Improved cultivar	SouthAsia (SA)	AABB	India
254	ICGV 97183	Arachis hypogaea	fastigiata	fastigiata	Valencia Bunch	Advanced/Improved cultivar	SouthAsia (SA)	AABB	India
255	ICGV 98294	Arachis hypogaea	fastigiata	fastigiata	Valencia Bunch	Advanced/Improved cultivar	SouthAsia (SA)	AABB	India
256	ICGV 99001	Arachis hypogaea	fastigiata	fastigiata	Valencia Bunch	INA	SouthAsia (SA)	AABB	India
257	ICG 11550	Arachis duranensis	INA	duranensis	INA	Wild	Argentina	AA	Argentina
258	ICG 11555	Arachis duranensis	INA	duranensis	INA	Wild	Argentina	AA	Argentina
259	ICG 11560	Arachis chiquitana	INA	chiquitana	INA	Wild	Bolivia	PP	Bolivia
260	ICG 11561	Arachis cardenasii	INA	cardenasii	INA	Wild	Bolivia	AA	Bolivia
261	ICG 13164	Arachis cardenasii	INA	cardenasii	INA	Wild	Bolivia	AA	Bolivia
262	ICG 13166	Arachis cardenasii	INA	cardenasii	INA	Wild	Bolivia	AA	Bolivia
263	ICG 13168	Arachis villosa	INA	villosa	INA	Wild	Argentina	AA	Argentina
264	ICG 13177	Arachis monticola	INA	monticola	INA	Wild	Argentina	AABB	Argentina
265	ICG 13192	Arachis duranensis	INA	duranensis	INA	Wild	Argentina	AA	Argentina
266	ICG 13202	Arachis duranensis	INA	duranensis	INA	Wild	Argentina	AA	Argentina
267	ICG 13206	Arachis duranensis	INA	duranensis	INA	Wild	Argentina	AA	Argentina
268	ICG 13210	Arachis stenosperma	INA	stenosperma	INA	Wild	Brazil	AA	Brazil
269	ICG 13218	Arachis duranensis	INA	duranensis	INA	Wild	Argentina	AA	Argentina
270	ICG 13232	Arachis hoehnei	INA	hoehnei	INA	Wild	Paraguay	BB	Paraguay
271	ICG 13260	Arachis villosulicarpa	INA	villosulicarpa	INA	Wild	Unknown	EX	Unknown
272	ICG 4983	Arachis diagoi (chacoensis)	INA	diagoi	INA	Wild	Paraguay	AA	Paraguay
273	ICG 8123	Arachis duranensis	INA	duranensis	INA	Wild	Argentina	AA	Argentina
274	ICG 8124	Arachis batizocoi	INA	batizocoi	INA	Wild	Bolivia	BB	Bolivia
275	ICG 8125	Arachis stenosperma	INA	stenosperma	INA	Wild	Brazil	AA	Brazil
276	ICG 8135	Arachis monticola	INA	monticola	INA	Wild	Argentina	AABB	Argentina
277	ICG 8138	Arachis duranensis	INA	duranensis	INA	Wild	Argentina	AA	Argentina
278	ICG 8144	Arachis villosa	INA	villosa	INA	Wild	Argentina	AA	Argentina
279	ICG 8164	Arachis kempff-mercadoi	INA	kempff-mercadoi	INA	Wild	Bolivia	AA	Bolivia
280	ICG 8190	Arachis hoehnei	INA	hoehnei	INA	Wild	Brazil	BB	Brazil
281	ICG 8195	Arachis duranensis	INA	duranensis	INA	Wild	Argentina	AA	Argentina
282	ICG 8200	Arachis duranensis	INA	duranensis	INA	Wild	Argentina	AA	Argentina
283	ICG 8201	Arachis duranensis	INA	duranensis	INA	Wild	Bolivia	AA	Bolivia
284	ICG 8203	Arachis duranensis	INA	duranensis	INA	Wild	Bolivia	AA	Bolivia
285	ICG 8205	Arachis duranensis	INA	duranensis	INA	Wild	Bolivia	AA	Bolivia
286	ICG 8206	Arachis ipaensis	INA	ipaensis	INA	Wild	Bolivia	BB	Bolivia
287	ICG 8211	Arachis batizocoi	INA	batizocoi	INA	Wild	Bolivia	BB	Bolivia
288	ICG 8215	Arachis stenophylla	INA	stenophylla	INA	Wild	Brazil	EE	Brazil
289	ICG 8216	Arachis cardenasii	INA	INA	INA	Wild	Bolivia	AA	Bolivia
290	ICG 8956	Arachis duranensis	INA	INA	INA	Wild	Argentina	AA	Argentina
291	ICG 8959	Arachis kempff-mercadoi	INA	kempff-mercadoi	INA	Wild	Bolivia	AA	Bolivia
292	ICG 8973	Arachis paraguariensis	INA	capibarensis	INA	Wild	Brazil	EE	Brazil
293	ICG 12000	Arachis hypogaea	hypogaea	hypogaea	Virginia Bunch	Traditional cultivar/Landrace	WestCentralAfrica (WCA)	AABB	Mali
294	ICG 15419	Arachis hypogaea	hypogaea	hirsuta	INA	Traditional cultivar/Landrace	RemaningSouthAmerica (RSA)	AABB	Ecuador
295	ICG 4746	Arachis hypogaea	hypogaea	hypogaea	Virginia Bunch	Advanced/Improved cultivar	WestCentralAfrica (WCA)	AABB	Israel
296	ICG 4998	Arachis hypogaea	hypogaea	hypogaea	Virginia Runner	Advanced/Improved cultivar	SouthEastAsia (SEA)	AABB	China
297	ICG 5016	Arachis hypogaea	hypogaea	hypogaea	Virginia Runner	Breeding/Research material	NorthAmerica (NA)	AABB	USA
298	ICG 5051	Arachis hypogaea	hypogaea	hypogaea	Virginia Bunch	Breeding/Research material	NorthAmerica (NA)	AABB	USA
299	ICG 9905	Arachis hypogaea	hypogaea	hypogaea	Virginia Runner	Traditional cultivar/Landrace	EastSouthernAfrica (ESA)	AABB	Zambia
300	ICG 8253	Arachis hypogaea	fastigiata	vulgaris	Spanish Bunch	Traditional cultivar/Landrace	Bolivia	AABB	Bolivia
