# Supplementary material for: Hypoallergen Peanut Lines Identified Through Large-Scale Phenotyping of Global Diversity Panel: Providing Hope Toward Addressing One of the Major Global Food Safety Concerns
Source: Front Genet. 2019 Nov 27;10:1177. doi: 10.3389/fgene.2019.01177 (PMC6890724; doi:10.3389/fgene.2019.01177)
Supplement: Supplementary file 2 [file Table_2.xlsx]

## Sheet: HCA analysis
Supplementary Table 2: Clustering of all the 300 genotypes on the basis of four major allergens content. HCA analysis distrubated 300 genotypes in 10 cluster according to their biological status, subspecies, geograpgical regions and allergens content
Clusters	No of Genotypes	Sub Species	Biological status	Geographical regions	Ara h 1 (µg/g)	Ara h 2 (µg/g)	Ara h 3 (µg/g)	Ara h 6 (µg/g)	Ara h 8 (µg/g)	Major allergens
Cluster I	112	fastigiata, hypogaea	Cultivated, Wild	South America, North America, South Asia and Sub Saharian Africa	12.5-27375	40.5-20600	53.43-23306	829.2-16483	0.067-70.1	Ara h 1, Ara h 2, Ara h 3, Ara h 6
Cluster II	117	hypogaea, fastigiata	Cultivated, Wild	Meso America, Sub Saharian Africa, South Asia and South America	3.7-21999	113-16555	34-13225	11858-30854	0.0033-41	Ara h 1, Ara h 6
Cluster III	27	fastigiata, hypogaea	Cultivated, Wild	Central Africa, South America, North America, West Africa and South Africa	78-12112	8250-33055	154-15481	4181-33779	0.1-11.2	Ara h 2, Ara h 6
Cluster IV	4	fastigiata	Cultivated	South Asia (India)	27832-36833	5141-20734	1568-11658	19929-36183	2.3-10.4	Ara h 1
Cluster V	7	fastigiata, hypogaea	Cultivated	South Asia and West Africa	196-4240	5377-13397	29178-57152	6046-14998	3.3-15.3	Ara h 3
Cluster VI	23	fastigiata, hypogaea	Cultivated	South Asia and South America	306-26108	1727-17404	22-14556	32223-50364	0.27-9.4	Ara h 6
Cluster VII	7	fastigiata, hypogaea	Wild, Cultivated	South America	262-17682	3681-11282	345-15018	54830-73948	1.8-15.5	Ara h 6
Cluster VIII	1	hypogaea	Cultivated	SouthAfrica	355.5	89329	1123.5	9411	4.8	Ara h 2
Cluster IX	1	fastigiata	Cultivated	SouthAfrica	1539.6	57915.3	8004.5	32096	3.3	Ara h 2
Cluster X	1	fastigiata	Cultivated	SouthAmerica	1649.3	4800.1	106765	103892	12.8	Ara h 3, Ara h 6
Hierarchical Cluster Analysis ( HCA) is most widely used statistical method of hierarchy according to similarity among the individuals for given attributes. Dendextend statistical package (Galili, 2015) was used for clustering the genotypes on the basis of similarity of average allergen content
