# Supplementary material for: Hypoallergen Peanut Lines Identified Through Large-Scale Phenotyping of Global Diversity Panel: Providing Hope Toward Addressing One of the Major Global Food Safety Concerns
Source: Front Genet. 2019 Nov 27;10:1177. doi: 10.3389/fgene.2019.01177 (PMC6890724; doi:10.3389/fgene.2019.01177)
Supplement: Supplementary file 3 [file Table_3.xlsx]

## Sheet: Allergens varriations
Supplementary Table 3: Phenotypic variation of five major peanut allergens (Ara h 1, Ara h 2, Ara h 3, Ara h 6 and Ara h 8) in peanut germplasm lines representing globally
S.No	Country	Accession number	Ara h 1 (µg/g) Range and mean	Ara h 2 (µg/g) Range and mean	Ara h 3 (µg/g) Range and mean	Ara h 6 (µg/g) Range and mean	Ara h 8 (µg/g) Range and mean
1	China	10	51 - 6391	660 - 6331	89 - 11897	5196 - 39660	0.1 - 19
			4138	4362	2920.54	16200.5	7.72127
2	India	90	28 - 36833	581- 20734	61-43408	829 - 1038920	0.2 - 18.5
			10796	1876	3672	18284.6	5
3	Nigeria	5	799 - 5023	8146 - 21847	841 - 19819	6467 - 25401	0.1 - 20
			2873.83	12532.9	11463.6	16970.4	7.35132
4	USA	26	13 - 1250	263 - 22696	98 - 9431	5756 - 57504	0.1 - 20
			1554	6403	2700	20182	5
5	Sudan	3	599 - 2109	3984 - 6618	105 - 225	19825 - 47041	3.6 - 8.7
			1174	5317	183	31612	7
6	Indonesia	3	432 - 11014	2997 - 6306	1371 - 20574	3910 - 19197	3 - 5.7
			4037	4807	9357	9247	7
7	Myanmar	2	1614 - 13813	7211 - 9371	7197 - 19902	6087	12
			7713.63	8291.22	13549.7	6087	12
8	Senegal	2	65 - 2611	2998 - 7673	337 - 1341	13541 - 22023	1.6 - 3
			1338	5336	839	17782	2
9	Argentina	22	78 - 4177	516 - 15757	131 - 20456	4381- 56850	0.3 - 8
			673	7297	4975	17951	2
10	Brazil	15	49 - 6727	842 - 17544	68 - 7542	6874 - 27561	0.4 - 11
			1968	5536	3016	14837	4
11	Bolivia	21	28 - 5278	1347 - 33055	252 - 63720	6499 - 32353	0.4 - 12
			1231	7800	5688	15761	3
12	Cameroon	2	4064 - 6980	9080 - 18735	6523 - 9302	8823- 37829	4.5 - 5
			5522.14	13907.8	7913	23055.9	4.80158
13	Cuba	2	1111- 1440	6675 - 12122	307 - 610	21382 - 25513	5.2 - 7.1
			1275.21	9398.62	458.678	23447.7	6.13542
14	Ecuador	3	474 - 5393	5973 - 10967	3022 - 106765	7799 -10530	5.6 - 8
			2727.6	8400.64	38954.9	9611.09	6.52202
15	Israel	4	749 - 3621	249 - 16686	1521 - 6398	4381 - 54830	1.9 - 2.3
			1980.92	8778.1	4810.76	18993.3	11.567
16	Republic of Korea	3	574 - 5008	4051 - 8277	353 - 15032	7180 - 27486	2.8 - 8.4
			2376.23	6219.28	5264.53	14354	5.73073
17	Malawi	2	1098 - 105386	1549 - 7897	233 - 2639	6400 - 20111	1.6 - 4.9
			4256.8	5116	1613.45	8837.18	2.16147
18	Mali	2	351 - 367	4265 - 4809	5911 - 6136	9522 - 14293	4.0 - 7.1
			358.788	4537.27	6023.79	11907.5	5.8087
19	Mozambique	2	876 - 20695	12244 - 20695	8850 - 12915	17521 - 34029	5.6 - 6.2
			1062.71	16469.4	10882	25774.6	5.90135
20	Niger	2	276 - 664	8442 - 9363	34818 - 34750	6743 - 7037	8.4 - 9.7
			469.812	8902.44	34784.2	6890.07	9.05965
21	Paraguay	5	288-1102	2812-9920	42-5676	8969 - 27732	0.1 - 6
			679	5419	2971	16110	1.8815
22	Peru	12	332 - 4347	3037 - 20178	700 - 17988	3657 - 51024	2.6 - 15.4
			1754.48	9221.01	4000.63	22427	6.26693
23	Philippines	1	2599	5924	5914	39443	6.4
24	Sri Lanka	2	748 - 4096	1092 - 4423	388 - 4708	17696 - 17702	3.5 - 7.8
			2422	2759	2548	17699	5.4
25	Sudan	3	599 - 2109	3984 - 6618	105 - 225	19825 - 47041	3.6 - 8.7
			1173.72	5317.24	182.508	31612	6.84277
26	Taiwan, Province of China	2	861 - 1560	9839 - 10495	2226 - 6479	13132 - 17550	3.6 - 5.4
			605.36	5083.55	2176.07	7670.66	2.24631
27	Tanzania	5	785 - 2462	1727 - 20405	360 - 6183	7850 - 45250	2.6 - 6
			1275.1	9308.2	2197.6	24152.4	4.54278
28	Uganda	4	471 - 13976	3196 - 5745	132 - 14211	15620 - 37545	4.3 - 10.9
			4465.48	4299.78	7380.87	26855.8	7.69396
29	Uruguay	2	993 - 3715	8538 - 15269	471 - 4107	10909 - 18871	4.3 - 10.9
			2354.13	11903.4	2288.77	14890	6.17423
30	Zaire	3	4160 -7867	8065 - 9922	2015 - 4208	16137 - 19805	3.8 - 6
			5863.27	8769.41	3099.1	18569	4.71121
31	Zambia	5	598 - 1435	4858 - 62350	316 - 3385	8688 - 24495	4.8 - 11.7
			940.208	18916.2	1706.89	13639.4	7.29268
32	Zimbabwe	5	810 - 2488	2274 - 12560	142 - 16131	6395 - 32096	3.4 - 37.6
			1312.07	18016.7	4669.34	20875.2	8.01598
33	Burkina Faso	1	513.295	18782	9415.4	16226.4	11.2308
34	Costa Rica	1	691.029	8718.48	7895.9	42552.9	6.89963
35	Congo	1	1908.61	8985.58	920.707	38736.5	2.59765
36	Benin	1	787.294	2529.47	12096	26009.2	1.4656
37	Cote d'lvoire	1	1041.71	7172.7	11940.9	28692.6	9.1273
38	Kenya	1	660.169	1017.38	195.465	14740.9	8.0238
40	Malayisia	1	1708.1	3120.76	341.633	15256.5	7.1399
41	Martinique	1	1423.85	7389.02	13391	30974	5.42715
41	Mexico	1	479.353	8846.8	1013.92	18845	3.77315
43	Nepal	1	4020.71	5510.3	1905	16432	1.8
44	Pakistan	1	3937.06	8582.8	11212.7	14735	2.9774
45	Puerto Rico	1	850.326	6624.08	234.145	5585.88	11.1407
46	Russian Federation	1	707.106	25899.8	1313.3	16197.8	9.91425
47	Somalia	1	666.993	13498.2	7412.12	33939.7	6.7893
48	South Africa	1	6471.06	3762.4	4514.53	7831	2.8
49	South Korea	1	7053.06	4419.27	2537.4	12108	4.1
50	Venezuela	1	644.768	10735	690.7	27968	1.2639
51	Central Africa	1	1199.08	95.7432	13355.9	8029.67	6.638
52	Mauritius	2	60 - 2338	5455-6942	510 - 14724	8924 - 45338	0.9 - 10
			1199.16	6198.44	7616.68	27130.9	5.59173
